# Supplementary material for: From Bacterial Diversity to Zoonotic Risk: Characterization of Snake-Associated Salmonella Isolated in Poland with a Focus on Rare O-Ag of LPS, Antimicrobial Resistance and Survival in Human Serum
Source: Int J Mol Sci. 2025 Dec 13;26(24):12018. doi: 10.3390/ijms262412018 (PMC12733340; doi:10.3390/ijms262412018)
Supplement: Supplementary file 1 [file ijms-26-12018-s001.zip]

Archive with 1 entries (1 files):
- ijms-3997216-supplementary.pdf
